# Supplementary material for: Molecular epidemiology and β-lactam resistance mechanisms of Enterobacter cloacae complex isolates obtained from bloodstream infections, Kyoto, Japan
Source: Microbiol Spectr. 2025 Mar 10;13(4):e02485-24. doi: 10.1128/spectrum.02485-24 (PMC11960451; doi:10.1128/spectrum.02485-24)
Supplement: Supplemental data — Data sets S1 and S2. [file spectrum.02485-24-s0001.xlsx]

## Sheet: Dataset1
Supplementary Dataset1. Microbiological and genomic data of Enterobacter cloacae study isolates.
ID	Species determined by ANI	Cefotaxime suseptibility	Year	Isolate subset	Reduction of inhibitory zone diameters of cefotaxime (mm) by adding 8 µg/ml cefoxitin	Reduction of inhibitory zone diameters of ceftadizime (mm) by adding 8 µg/ml cefoxitin	OD600 with 8 µg/ml cefoxitin (growth curve analysis)	Induced AmpC β-lactamase activity (nmol/ml/min)	Reduction of inhibitory zone of induced side of cefotaxime (mm) in AmpC induction disk test	Log2 fold increase of cefotaxime MIC	Log2 fold increase of ceftazidime MIC	Log2 fold increase of piperacillin/tazobactam MIC	Log2 fold increase of cefepime MIC	Mutation rate (no antimicrobials)	Mutation rate (cefoxitin)	Mutation rate (cefoxitin and cefotaxime)	Number of mutants (no antimicrobials) that underwent genomic analysis	Number of mutants (cefoxitin) that underwent genomic analysis	Number of mutants (cefoxitin and cefotaxime) that underwent genomic analysis	Depth of coverage	Genome size	Sequence type	blaACT	blaCMH	blaMIR	Carbapenemase genes	CTX-M	ESBLs	AmpCs	Broad-BL	CTX-FOX antagonism	CAZ-FOX antagonism	TZP-FOX antagonism	FEP-FOX antagonism	LVX-FOX antagonism	CIP-FOX antagonism	IPM-FOX antagonism	MEM-FOX antagonism
KUEN001	Taxon 10	1	2018	Subset 1/2	8	7		23	4	4	4	1	0	4.5e-06	1.36364e-06	0.5				164.321	4815071	2899	blaACT	-	-	-	-	-	-	-	1	1	0	0	0	0	0	0
KUEN002	Taxon 3	1	2018	Subset 1/2	7	7		98	5	5	4	1	0	<5.0E-08	<1.0E-08	No growth				166.68	4799763	1028	blaACT	-	-	-	-	-	-	-	1	1	0	0	0	0	0	0
KUEN003	Enterobacter cloacae	1	2018	Subset 1/2	11	10		59	7	5	5	2	1	5.71429e-07	1.275e-05	0.005	4	4	4	162.989	5099192	432	-	blaCMH	-	-	-	-	-	TEM-1	1	1	1	0	0	0	0	0
KUEN005	Enterobacter xiangfangensis	1	2018							4	3	2	1							169.043	4560638	974	blaACT	-	-	-	-	-	-	-	1	1	1	0	0	0	0	0
KUEN007	Enterobacter xiangfangensis	1	2018							5	4	2	1							145.584	4770142	636	blaACT-17	-	-	-	-	-	-	-	1	1	1	0	0	0	0	0
KUEN008	Enterobacter asburiae	1	2018							6	6	3	1							171.59	4596400	2086	blaACT	-	-	-	-	-	-	-	1	1	1	0	0	0	0	0
KUEN010	Enterobacter ludwigii	1	2018							5	4	1	1							153.987	4822809	253	blaACT	-	-	-	-	-	-	-	1	1	0	0	0	0	0	0
KUEN011	Enterobacter xiangfangensis	1	2018							6	5	1	2							170.268	4932687	116	blaACT-17	-	-	-	-	-	-	-	1	1	0	1	0	0	0	0
KUEN014	Enterobacter asburiae	1	2018							5	4	1	0							137.525	4473183	1057	blaACT	-	-	-	-	-	-	-	1	1	0	0	0	0	0	0
KUEN016	Enterobacter xiangfangensis	1	2018							3	4	1	0							180.345	4797749	45	blaACT-17	-	-	-	-	-	-	TEM-1	1	1	0	0	0	0	0	0
KUEN017	Enterobacter kobei	1	2018							4	2	0	0							197.738	4676543	2924	blaACT	-	-	-	-	-	-	-	1	1	0	0	0	0	0	0
KUEN021	Enterobacter xiangfangensis	1	2017	Subset 1/2	7	5		86	3	5	3	0	1	<5.0E-10	3.5e-06	<5.0E-08	0	4	0	168.752	4639053	2925	blaACT	-	-	-	-	-	-	-	1	1	0	0	0	0	0	0
KUEN022	Enterobacter xiangfangensis	1	2017	Subset 1/2/3	6	4	Not inhibited	37	3	5	4	1	0	<1.7E-09	1.66667e-07	<5.0E-06	0	1	0	175.225	4555720	2900	blaACT-17	-	-	-	-	-	-	-	1	1	0	0	0	0	0	0
KUEN023	Enterobacter bugandensis	1	2017	Subset 1				23	5	3	4	2	0	5.75e-05	5e-06	0.0008				196.887	4742429	1096	blaACT-77	-	-	-	-	-	-	-	1	1	1	0	0	0	0	0
KUEN026	Enterobacter xiangfangensis	1	2016	Subset 1				120	5	6	5	3	1	1.42857e-06	3.18182e-06	0.05				201.291	4595193	728	blaACT	-	-	-	-	-	-	-	1	1	1	0	0	0	0	0
KUEN027	Enterobacter xiangfangensis	1	2016	Subset 1/2/3	5	2	Not inhibited	57	4	5	4	0	0	1.11111e-06	2.8e-05	0.0005125				196.936	4645426	2901	blaACT-17	-	-	-	-	-	-	-	1	1	0	0	0	0	0	0
KUEN028	Enterobacter xiangfangensis	1	2016	Subset 1/2/3	7	3	Not inhibited	75	4	6	4	1	1	4.5e-06	1e-06	1	4	4	3	178.444	4584698	51	blaACT-40	-	-	-	-	-	-	-	1	1	0	0	0	0	0	0
KUEN030	Enterobacter roggenkampii	1	2016							6	5	2	1							158.563	4814981	2902	-	-	blaMIR-9	-	-	-	-	-	1	1	1	0	0	0	0	0
KUEN031	Enterobacter ludwigii	1	2016							5	4	1	1							157.078	4949521	2903	blaACT	-	-	-	-	-	-	-	1	1	0	0	0	0	0	0
KUEN033	Enterobacter ludwigii	1	2016							5	4	1	1							176.62	4907536	13	blaACT	-	-	-	-	-	-	-	1	1	0	0	0	0	0	0
KUEN035	Enterobacter xiangfangensis	1	2016							5	4	1	0							184.454	5002124	90	blaACT-56	-	-	-	-	-	-	-	1	1	0	0	0	0	0	0
KUEN036	Enterobacter cloacae	1	2018							4	5	1	1							218.617	4838443	477	-	blaCMH	-	-	-	-	-	-	1	1	0	0	0	0	0	0
KUEN038	Enterobacter xiangfangensis	1	2015							5	4	1	1							169.141	4607599	636	blaACT-17	-	-	-	-	-	-	-	1	1	0	0	0	0	0	0
KUEN042	Enterobacter xiangfangensis	1	2015	Subset 1/2	9	6		96	5	5	4	1	1	1e-05	6.25e-07	0.1	4	4	4	204.475	4724445	295	blaACT-16	-	-	-	-	-	-	-	1	1	0	0	0	0	0	0
KUEN043	Enterobacter bugandensis	1	2015	Subset 1/2	9	10		33	6	4	3	1	0	5e-06	1.6e-05	0.000114286				184.594	4652146	1085	blaACT	-	-	-	-	-	-	-	1	1	0	0	0	0	0	0
KUEN044	Enterobacter xiangfangensis	1	2015	Subset 1				110	3	6	4	3	0	1.11111e-07	6.66667e-06	1				209.132	4755776	113	blaACT-56	-	-	-	-	-	-	TEM-1	1	1	1	0	0	0	0	0
KUEN045	Enterobacter wuhouensis	1	2015							4	4	1	1							161.603	4772545	2904	-	-	-	-	-	-	-	-	1	1	0	0	0	0	0	0
KUEN046	Enterobacter xiangfangensis	1	2015							5	4	1	0							169.186	5096726	113	blaACT-56	-	-	-	-	-	-	-	1	1	0	0	0	0	0	0
KUEN047	Enterobacter xiangfangensis	1	2015							7	4	2	1							178.282	4988775	133	blaACT-17	-	-	-	-	-	-	-	1	1	1	0	0	0	0	0
KUEN048	Enterobacter ludwigii	1	2014	Subset 1/2	8	9		41	5	4	4	2	0	1.41667e-06	2.5e-06	<1.7E-07	4	4	0	178.497	4763721	258	blaACT-54	-	-	-	-	-	-	-	1	1	1	0	0	0	0	0
KUEN049	Enterobacter xiangfangensis	1	2014	Subset 1/2	6	5		67	3	6	4	1	1	3.5e-06	1.15e-05	1.66667	4	4	4	150.44	4988369	133	blaACT-17	-	-	-	-	-	-	-	1	1	0	0	0	0	0	0
KUEN054	Enterobacter xiangfangensis	1	2014	Subset 1				55	4	6	5	1	1	2.5e-06	7.5e-06	0.015				144.837	4840979	1017	blaACT-15	-	-	-	-	-	-	-	1	1	0	0	0	0	0	0
KUEN055	Taxon 5	1	2014	Subset 1				22	7	5	3	1	1	1.94444e-06	9.28571e-06	0.00032				184.562	4895425	2357	blaACT	-	-	-	-	-	-	-	1	1	0	0	0	0	0	0
KUEN057	Enterobacter xiangfangensis	1	2014							6	4	1	1							191.847	4711359	171	blaACT-45	-	-	-	-	-	-	TEM-1	1	1	0	0	0	0	0	0
KUEN060	Enterobacter kobei	1	2013	Subset 1				46	4	4	4	1	1	2.25e-06	1.11111e-06	<1.0E-05				148.869	4723015	125	blaACT-28	-	-	-	-	-	-	-	1	1	0	0	0	0	0	0
KUEN061	Enterobacter xiangfangensis	1	2013	Subset 1				130	6	6	5	1	1	1e-06	1.125e-05	5.71429e-05				214.932	4665017	112	blaACT-65	-	-	-	-	-	-	-	1	1	0	0	0	0	0	0
KUEN062	Enterobacter xiangfangensis	1	2013	Subset 1				88	6	5	4	1	1	1.66667e-07	2.5e-06	<5.6E-06				166.106	4858392	1250	blaACT-40	-	-	-	-	-	-	-	1	1	0	0	0	0	0	0
KUEN063	Enterobacter kobei	1	2013	Subset 1				79	6	5	4	1	1	1.66667e-06	6.66667e-06	0.000375				161.458	4677583	777	blaACT-103	-	-	-	-	-	-	-	1	1	0	0	0	0	0	0
KUEN064	Enterobacter asburiae	1	2013	Subset 1				23	6	4	5	1	1	6.875e-06	6.25e-06	5e-05				123.584	4642242	684	blaACT	-	-	-	-	-	-	-	1	1	0	0	0	0	0	0
KUEN065	Enterobacter xiangfangensis	1	2013							7	4	3	1							161.93	4836395	533	blaACT	-	-	-	-	-	-	-	1	1	1	0	0	0	0	0
KUEN066	Enterobacter ludwigii	1	2013							3	3	1	1							141.954	5385910	2905	blaACT	-	-	-	-	-	-	-	1	1	0	0	0	0	0	0
KUEN068	Enterobacter asburiae	1	2013							5	5	1	0							117.224	5013785	162	blaACT-2	-	-	-	-	-	-	-	1	1	0	0	0	0	0	0
KUEN071	Enterobacter ludwigii	1	2013							2	2	0	0							159.105	5231568	2906	blaACT	-	-	-	-	-	-	-	1	1	0	0	0	0	0	0
KUEN072	Enterobacter ludwigii	1	2013							5	3	0	0							109.236	5069675	1210	blaACT	-	-	-	-	-	-	-	1	1	0	0	0	0	0	0
KUEN073	Enterobacter quasihormaechei	1	2012							5	3	0	1							223.627	4556398	2907	blaACT	-	-	-	-	-	-	-	1	1	0	0	0	0	0	0
KUEN074	Enterobacter asburiae	1	2012							5	4	1	0							174.204	4806213	162	blaACT-2	-	-	-	-	-	-	-	1	1	0	0	0	0	0	0
KUEN076	Enterobacter bugandensis	1	2012	Subset 1/2	6	7		30	6	4	5	1	0	<1.7E-08	3.33333e-08	<8.3E-08	0	4	0	154.825	5140602	1676	blaACT	-	-	-	-	-	-	-	1	1	0	0	0	0	0	0
KUEN077	Enterobacter xiangfangensis	1	2012	Subset 1				50	5	5	3	0	1	2.125e-05	2.18182e-05	0.3				143.353	4640308	2012	blaACT-40	-	-	-	-	-	-	-	1	1	0	0	0	0	0	0
KUEN078	Enterobacter xiangfangensis	1	2012	Subset 1				130	4	7	6	1	1	5e-06	2.875e-05	0.3				156.817	4626357	2247	blaACT-17	-	-	-	-	-	-	-	1	1	0	0	0	0	0	0
KUEN079	Enterobacter xiangfangensis	1	2012							6	3	2	1							179.714	4803298	2908	blaACT-17	-	-	-	-	-	-	-	1	1	1	0	0	0	0	0
KUEN080	Enterobacter ludwigii	1	2012							4	4	1	0							195.14	4814116	2737	blaACT-12	-	-	-	-	-	-	-	1	1	0	0	0	0	0	0
KUEN081	Enterobacter ludwigii	1	2012							3	3	0	1							171.589	4742679	1273	blaACT	-	-	-	-	-	-	-	1	1	0	0	0	0	0	0
KUEN085	Enterobacter kobei	1	2012							4	5	1	1							131.665	4868297	3	blaACT-52	-	-	-	-	-	-	-	1	1	0	0	0	0	0	0
KUEN088	Enterobacter xiangfangensis	1	2011							7	5	1	1							184.441	4655293	116	blaACT-17	-	-	-	-	-	-	-	1	1	0	0	0	0	0	0
KUEN090	Enterobacter xiangfangensis	1	2011							5	5	2	1							145.673	4674495	116	blaACT-17	-	-	-	-	-	-	-	1	1	1	0	0	0	0	0
KUEN094	Enterobacter xiangfangensis	1	2011	Subset 1				55	5	6	3	1	1	4e-06	4.9e-05	0.909091				142.41	4867251	45	blaACT-17	-	-	-	-	-	-	TEM-1	1	1	0	0	0	0	0	0
KUEN095	Enterobacter ludwigii	1	2011	Subset 1				8.8	0	2	2	0	1	<2.5E-08	<2.5E-08	<1.7E-04				137.099	5080473	853	blaACT	-	-	-	-	-	-	-	1	1	0	0	0	0	0	0
KUEN096	Taxon 4	1	2011	Subset 1/2	8	10		41	7	5	5	1	0	2.16667e-05	9.16667e-06	3.75e-06				150.078	4684187	2909	blaACT-48	-	-	-	-	-	-	-	1	1	0	0	0	0	0	0
KUEN098	Enterobacter xiangfangensis	1	2011							6	3	0	1							160.385	4578856	2614	blaACT	-	-	-	-	-	-	TEM-1	1	1	0	0	0	0	0	0
KUEN099	Enterobacter asburiae	1	2011							5	3	1	-1							153.595	5179021	24	blaACT-1	-	-	-	-	-	-	-	1	1	0	0	0	0	0	0
KUEN104	Enterobacter xiangfangensis	1	2011							4	4	2	-1							92.704	4881883	50	blaACT-15	-	-	-	-	-	-	-	1	1	1	0	0	0	0	0
KUEN105	Enterobacter cloacae	1	2011							5	5	2	1							90.636	4950761	976	-	blaCMH	-	-	-	-	-	TEM-1	1	1	1	0	0	0	0	0
KUEN107	Enterobacter ludwigii	1	2011							5	2	0	1							45.166	4940151	20	blaACT	-	-	-	-	-	-	-	1	1	0	0	0	0	0	0
KUEN109	Enterobacter kobei	1	2010	Subset 1				36	6	5	5	1	1	1.2e-05	1e-06	<1.7E-08				96.742	4569304	2926	blaACT-9	-	-	-	-	-	-	-	1	1	0	0	0	0	0	0
KUEN111	Enterobacter xiangfangensis	1	2010	Subset 1/2/3	16	12	Not inhibited	200	6	6	6	2	2	3.16667e-05	1.75e-05	3.25e-06				96.165	4545536	2910	blaACT-16	-	-	-	-	-	-	-	1	1	1	1	0	0	0	0
KUEN114	Enterobacter kobei	1	2010	Subset 1/2/3	11	8	Not inhibited	29	6	5	4	1	1	2.5e-06	2e-05	0.025				70.604	5075970	32	blaACT-52	-	-	-	-	-	-	-	1	1	0	0	0	0	0	0
KUEN118	Enterobacter cloacae	1	2010							5	4	1	-1							84.178	5035869	1	-	blaCMH-4	-	-	-	-	-	LAP-2, TEM-1	1	1	0	0	0	0	0	0
KUEN119	Enterobacter ludwigii	1	2010							5	4	1	1							81.53	5062182	2911	blaACT-12	-	-	-	-	-	-	-	1	1	0	0	0	0	0	0
KUEN120	Enterobacter xiangfangensis	1	2010							5	5	1	0							108.026	4741046	116	blaACT-17	-	-	-	-	-	-	-	1	1	0	0	0	0	0	0
KUEN121	Enterobacter asburiae	1	2010							4	3	1	0							110.12	4578439	2057	blaACT	-	-	-	-	-	-	-	1	1	0	0	0	0	0	0
KUEN122	Enterobacter asburiae	1	2010							4	3	0	0							72.66	4975533	484	blaACT	-	-	-	-	-	-	-	1	1	0	0	0	0	0	0
KUEN123	Enterobacter asburiae	1	2010							3	4	1	1							97.915	5206377	24	blaACT-1	-	-	-	-	-	-	-	1	1	0	0	0	0	0	0
KUEN124	Enterobacter asburiae	1	2010							5	4	0	0							95.111	4509389	2912	blaACT	-	-	-	-	-	-	-	1	1	0	0	0	0	0	0
KUEN125	Enterobacter xiangfangensis	1	2009	Subset 1/2/3	9	6	Not inhibited	110	4	5	3	1	1	2.5e-06	0.0001	0.000666667				87.92	4749849	335	blaACT-17	-	-	-	-	-	-	-	1	1	0	0	0	0	0	0
KUEN126	Enterobacter ludwigii	1	2009	Subset 1				33	4	3	3	0	0	8.75e-06	2.5e-06	4.5e-05				91.924	5110948	12	blaACT	-	-	-	-	-	-	-	1	1	0	0	0	0	0	0
KUEN127	Enterobacter hoffmanii	1	2009	Subset 1/2	11	7		65	5	5	4	1	1	4.54545e-06	<7.1E-09	0.000391667				96.252	4885161	78	blaACT-24	-	-	-	-	-	-	-	1	1	0	0	0	0	0	0
KUEN128	Enterobacter ludwigii	1	2009							3	3	0	0							90.969	4680732	2913	blaACT	-	-	-	-	-	-	-	1	1	0	0	0	0	0	0
KUEN129	Enterobacter ludwigii	1	2009							5	2	0	0							90.206	5016585	20	blaACT	-	-	-	-	-	-	-	1	1	0	0	0	0	0	0
KUEN133	Enterobacter hoffmanii	1	2009							5	5	2	2							79.895	4544346	2914	blaACT	-	-	-	-	-	-	-	1	1	1	1	0	0	0	0
KUEN134	Enterobacter asburiae	1	2009							5	3	1	1							100.079	4793759	252	blaACT-3	-	-	-	-	-	-	-	1	1	0	0	0	0	0	0
KUEN135	Enterobacter ludwigii	1	2009							3	4	1	2							111.551	5144157	1629	blaACT	-	-	-	-	-	-	-	1	1	0	1	0	0	0	0
KUEN136	Enterobacter xiangfangensis	1	2009							6	5	1	0							110.435	4620728	1579	blaACT-65	-	-	-	-	-	-	-	1	1	0	0	0	0	0	0
KUEN138	Enterobacter kobei	1	2009							3	3	1	0							73.996	4966099	2149	blaACT	-	-	-	-	-	-	-	1	1	0	0	0	0	0	0
KUEN141	Enterobacter kobei	1	2008	Subset 1				32	5	3	2	0	1	1e-05	2.5e-06	1.75e-05				89.039	4894548	56	blaACT-9	-	-	-	-	-	-	-	1	1	0	0	0	0	0	0
KUEN142	Enterobacter cloacae	1	2008	Subset 1				97	4	6	5	2	1	1.11111e-06	2.25e-05	0.538462				99.211	4798889	2927	-	blaCMH	-	-	-	-	-	-	1	1	1	0	0	0	0	0
KUEN144	Enterobacter xiangfangensis	1	2008							5	5	3	3							106.89	4776923	45	blaACT-17	-	-	-	-	-	-	TEM-1	1	1	1	1	0	0	0	0
KUEN146	Enterobacter xiangfangensis	1	2008							5	5	2	0							100.996	4740196	45	blaACT-17	-	-	-	-	-	-	TEM-1	1	1	1	0	0	0	0	0
KUEN147	Enterobacter kobei	1	2008							4	3	1	0							107.463	4965446	2915	blaACT-95	-	-	-	-	-	-	-	1	1	0	0	0	0	0	0
KUEN149	Enterobacter ludwigii	1	2008	Cefoxitin susceptible isolate																87.955	4905743	20	blaACT	-	-	-	-	-	-	-
KUEN150	Enterobacter mori	1	2008							4	3	1	1							82.959	4632941	2916	blaACT	-	-	-	-	-	-	-	1	1	0	0	0	0	0	0
KUEN151	Enterobacter asburiae	1	2008							4	3	0	0							105.181	5050778	2057	blaACT	-	-	-	-	-	-	-	1	1	0	0	0	0	0	0
KUEN152	Enterobacter kobei	1	2008							4	3	0	1							100.387	4790190	32	blaACT-52	-	-	-	-	-	-	-	1	1	0	0	0	0	0	0
KUEN153	Enterobacter xiangfangensis	1	2008							7	4	2	0							100.731	4571162	1955	blaACT-45	-	-	-	-	-	-	-	1	1	1	0	0	0	0	0
KUEN154	Enterobacter cloacae	1	2008							4	4	2	0							113.382	4850889	2917	-	blaCMH-3	-	-	-	-	-	-	1	1	1	0	0	0	0	0
KUEN155	Enterobacter roggenkampii	1	2008							3	4	1	0							96.665	4939916	2207	-	-	blaMIR	-	-	-	-	-	1	1	0	0	0	0	0	0
KUEN158	Enterobacter kobei	1	2007	Subset 1				27	4	3	4	1	1	2.5e-05	1.28571e-05	<2.5E-05				67.465	5107155	563	blaACT	-	-	-	-	-	-	-	1	1	0	0	0	0	0	0
KUEN159	Enterobacter xiangfangensis	1	2007	Subset 1/2	8	7		62	4	5	4	1	0	3.75e-07	<7.1E-09	<2.5E-07				108.87	4546298	2307	blaACT-46	-	-	-	-	-	-	-	1	1	0	0	0	0	0	0
KUEN160	Enterobacter ludwigii	1	2007							5	3	1	0							99.648	5072325	20	blaACT	-	-	-	-	-	-	-	1	1	0	0	0	0	0	0
KUEN163	Enterobacter dissolvens	1	2006	Subset 1/2	8	9		16	7	2	4	1	0	1.25e-06	3e-06	<2.5E-07				108.338	4987734	1659	-	blaCMH	-	-	-	-	-	-	1	1	0	0	0	0	0	0
KUEN164	Enterobacter cloacae	1	2006	Subset 1/2	10	9		78	6	5	5	2	0	3e-06	2.14286e-06	0.666667				122.939	4920216	2918	-	blaCMH	-	-	-	-	-	-	1	1	1	0	0	0	0	0
KUEN165	Enterobacter xiangfangensis	1	2006							5	3	1	1							71.48	4653093	254	blaACT-65	-	-	-	-	-	-	TEM-1	1	1	0	0	0	0	0	0
KUEN167	Enterobacter hoffmanii	1	2005	Subset 1/2	13	9		60	4	6	5	2	1	1.78571e-05	2.875e-05	0.006				73.444	4690894	78	blaACT-24	-	-	-	-	-	-	-	1	1	1	0	0	0	0	0
KUEN170	Enterobacter xiangfangensis	1	2004							6	4	2	1							202.6	4596840	61	blaACT	-	-	-	-	-	-	-	1	1	1	0	0	0	0	0
KUEN173	Enterobacter xiangfangensis	1	2004	Subset 1				250	6	6	6	2	3	4.125e-05	4.57143e-05	5.16667e-05				52.088	4667542	2919	blaACT	-	-	-	-	-	-	-	1	1	1	1	0	0	0	0
KUEN174	Enterobacter roggenkampii	1	2004	Subset 1/2	14	9		30	5	5	3	0	0	<8.3E-08	<7.1E-07	No growth				189.345	4963540	681	-	-	blaMIR	-	-	-	-	-	1	1	0	0	0	0	0	0
KUEN177	Enterobacter kobei	1	2003	Subset 1/2/3	9	9	Not inhibited	24	5	5	4	1	0	0.000141667	0.00016	0.000119				79.849	5074467	32	blaACT-52	-	-	-	-	-	-	-	1	1	0	0	0	0	0	0
KUEN185	Enterobacter asburiae	1	2002	Subset 1/2	10	7		11	4	3	5	1	0	0.00105	0.0001375	3.18182e-05				106.922	4663490	2920	blaACT	-	-	-	-	-	-	-	1	1	0	0	0	0	0	0
KUEN186	Enterobacter kobei	1	2002							3	3	1	1							64.535	4871270	125	blaACT-28	-	-	-	-	-	-	-	1	1	0	0	0	0	0	0
KUEN187	Enterobacter cloacae	1	2002	Subset 1/2/3	12	10	Not inhibited	77	4	5	4	2	1	7.5e-06	6.81818e-06	<1.7E-06				98.612	4844516	432	-	blaCMH	-	-	-	-	-	-	1	1	1	0	0	0	0	0
KUEN189	Enterobacter xiangfangensis	1	2017							6	3	1	1							72.759	4667944	2928	blaACT-65	-	-	-	-	-	-	-	1	1	0	0	0	0	0	0
KUEN191	Enterobacter ludwigii	1	2017	Subset 1/2	7	7		26	6	3	4	1	0	3.33333e-06	4.28571e-06	<1.0E-04				102.412	4948737	2921	blaACT	-	-	-	-	-	-	-	1	1	0	0	0	0	0	0
KUEN192	Enterobacter kobei	1	2017	Subset 1/2	10	10		88	7	5	4	0	1	1.25e-06	5e-07	0.00015				101.534	4929267	777	blaACT-103	-	-	-	-	-	-	-	1	1	0	0	0	0	0	0
KUEN193	Enterobacter roggenkampii	1	2017	Subset 1/2/3	13	10	Not inhibited	94	8	5	5	1	1	7e-06	1.66667e-06	0.0181818				102.086	4680708	466	-	-	blaMIR-21	-	-	-	-	-	1	1	0	0	0	0	0	0
KUEN196	Enterobacter bugandensis	1	2017							4	4	1	1							100.824	4727882	2922	blaACT	-	-	-	-	-	-	-	1	1	0	0	0	0	0	0
KUEN199	Enterobacter asburiae	1	2013	Subset 1/2	12	9		34	6	4	5	1	0	5e-06	5e-06	<2.5E-05				85.614	4901956	252	blaACT-3	-	-	-	-	-	-	-	1	1	0	0	0	0	0	0
KUEN200	Enterobacter mori	1	2012	Subset 1/2	12	9		20	6	5	4	1	0	2.5e-06	1.5e-05	<3.6E-06				69.248	4962158	2923	blaACT	-	-	-	-	-	-	-	1	1	0	0	0	0	0	0
KUEN201	Enterobacter asburiae	1	2012							7	6	1	1							75.973	4540956	1649	blaACT	-	-	-	-	-	-	-	1	1	0	0	0	0	0	0
KUEN205	Enterobacter kobei	1	2009							4	2	0	1							51.865	4871608	691	blaACT	-	-	-	-	-	-	-	1	1	0	0	0	0	0	0
KUEN206	Enterobacter roggenkampii	1	2009							6	5	2	2							143.403	5052619	1059	-	-	blaMIR-3	-	-	-	-	-	1	1	1	1	0	0	0	0
KUEN208	Enterobacter xiangfangensis	1	2005							4	5	2	1							210.04	4450212	813	blaACT-45	-	-	-	-	-	-	-	1	1	1	0	0	0	0	0
KUEN004	Enterobacter ludwigii	0	2018	Cefotaxime resistant																143.818	4987895	3216	blaACT	-	-	-	-	-	-	-
KUEN006	Enterobacter xiangfangensis	0	2018	Cefotaxime resistant																161.032	4587583	2246	blaACT-35	-	-	-	-	-	-	-
KUEN012	Enterobacter xiangfangensis	0	2018	Cefotaxime resistant																147.861	4697723	116	blaACT-17	-	-	-	-	-	-	-
KUEN013	Taxon 14	0	2018	Cefotaxime resistant																158.71	4880860	3217	blaACT	-	-	-	-	-	-	-
KUEN015	Enterobacter xiangfangensis	0	2018	Cefotaxime resistant																178.275	4787464	113	blaACT-56	-	-	-	-	-	-	-
KUEN018	Enterobacter hoffmanii	0	2018	Cefotaxime resistant																137.332	4661997	78	blaACT-24	-	-	-	-	-	-	-
KUEN019	Taxon 14	0	2018	Cefotaxime resistant																159.327	4806359	3218	blaACT	-	-	-	-	-	-	-
KUEN020	Enterobacter kobei	0	2018	Cefotaxime resistant																175.877	4853515	125	blaACT-28	-	-	-	-	-	-	-
KUEN024	Enterobacter bugandensis	0	2017	Cefotaxime resistant																147.41	4680438	795	blaACT	-	-	-	-	-	-	-
KUEN025	Enterobacter hoffmanii	0	2017	Cefotaxime resistant																164.32	4892639	78	blaACT-24	-	-	-	-	-	-	-
KUEN029	Enterobacter xiangfangensis	0	2016	Cefotaxime resistant																162.038	4901263	190	blaACT-17	-	-	-	-	-	-	-
KUEN032	Enterobacter hoffmanii	0	2016	Cefotaxime resistant																164.315	4835383	78	blaACT-24	-	-	-	-	-	-	-
KUEN034	Enterobacter hoffmanii	0	2016	Cefotaxime resistant																186.282	5114421	78	blaACT-24	-	-	-	3	SHV-12	-	TEM-1
KUEN037	Enterobacter hoffmanii	0	2016	Cefotaxime resistant																173.649	4900952	78	blaACT-24	-	-	-	-	-	-	LAP-2
KUEN039	Enterobacter xiangfangensis	0	2015	Cefotaxime resistant																210.321	4635913	116	blaACT-17	-	-	-	-	-	-	-
KUEN040	Enterobacter xiangfangensis	0	2015	Cefotaxime resistant																207.683	4769580	50	blaACT-15	-	-	-	-	-	-	-
KUEN050	Enterobacter bugandensis	0	2014	Cefotaxime resistant																152.426	4686865	795	blaACT	-	-	-	-	-	-	-
KUEN051	Enterobacter xiangfangensis	0	2014	Cefotaxime resistant																216.761	4807672	93	blaACT-17	-	-	-	-	-	-	-
KUEN052	Enterobacter ludwigii	0	2014	Cefotaxime resistant																158.481	4686114	3219	blaACT	-	-	-	-	-	-	-
KUEN056	Enterobacter kobei	0	2014	Cefotaxime resistant																130.289	4998741	2070	blaACT	-	-	-	-	-	-	-
KUEN059	Enterobacter ludwigii	0	2013	Cefotaxime resistant																200.455	4771226	3220	blaACT	-	-	-	-	-	-	-
KUEN067	Taxon 14	0	2013	Cefotaxime resistant																177.28	4845308	3221	blaACT	-	-	-	-	-	-	-
KUEN069	Enterobacter hoffmanii	0	2013	Cefotaxime resistant																190.328	4582178	3222	blaACT	-	-	-	-	-	-	-
KUEN070	Enterobacter xiangfangensis	0	2013	Cefotaxime resistant																154.711	5064076	93	blaACT-17	-	-	-	-	-	-	LAP-2
KUEN075	Enterobacter xiangfangensis	0	2012	Cefotaxime resistant																152.269	4732733	1293	blaACT-15	-	-	-	-	-	-	-
KUEN082	Enterobacter xiangfangensis	0	2012	Cefotaxime resistant																148.861	4889569	50	blaACT-15	-	-	-	-	-	-	-
KUEN083	Enterobacter ludwigii	0	2012	Cefotaxime resistant																158.294	4921883	253	blaACT	-	-	-	-	-	-	-
KUEN084	Enterobacter kobei	0	2012	Cefotaxime resistant																171.484	4553443	280	blaACT	-	-	-	-	-	-	-
KUEN086	Enterobacter roggenkampii	0	2012	Cefotaxime resistant																169.939	4782366	984	-	-	blaMIR-15	-	-	-	-	-
KUEN087	Enterobacter huaxiensis	0	2012	Cefotaxime resistant																137.523	5049895	3223	blaACT	-	-	-	-	-	-	-
KUEN089	Enterobacter xiangfangensis	0	2011	Cefotaxime resistant																183.608	4610914	51	blaACT-40	-	-	-	-	-	-	-
KUEN091	Enterobacter asburiae	0	2011	Cefotaxime resistant																180.754	4489832	684	blaACT	-	-	-	-	-	-	-
KUEN092	Enterobacter kobei	0	2011	Cefotaxime resistant																156.517	4833610	694	blaACT-51	-	-	-	-	-	-	-
KUEN093	Enterobacter kobei	0	2011	Cefotaxime resistant																156.856	4909969	56	blaACT-9	-	-	-	-	-	-	-
KUEN097	Enterobacter kobei	0	2011	Cefotaxime resistant																142.589	4701381	56	blaACT-9	-	-	-	-	-	-	-
KUEN100	Taxon 4	0	2011	Cefotaxime resistant																77.134	4684729	2909	blaACT-48	-	-	-	-	-	-	-
KUEN101	Enterobacter xiangfangensis	0	2011	Cefotaxime resistant																86.07	4652001	916	blaACT-45	-	-	-	-	-	-	-
KUEN102	Enterobacter hoffmanii	0	2011	Cefotaxime resistant																70.347	4791150	78	blaACT-24	-	-	-	3	-	-	-
KUEN103	Enterobacter ludwigii	0	2011	Cefotaxime resistant																79.767	4895192	3224	blaACT	-	-	-	-	-	-	-
KUEN106	Enterobacter xiangfangensis	0	2011	Cefotaxime resistant																57.259	5000347	62	blaACT-70	-	-	-	-	-	-	TEM-1
KUEN108	Enterobacter xiangfangensis	0	2010	Cefotaxime resistant																139.092	4806289	45	blaACT-17	-	-	-	-	-	-	TEM-1
KUEN110	Enterobacter asburiae	0	2010	Cefotaxime resistant																72.49	4937593	252	blaACT-3	-	-	-	-	-	-	-
KUEN112	Enterobacter bugandensis	0	2010	Cefotaxime resistant																116.487	4729366	3225	blaACT-77	-	-	-	-	-	-	-
KUEN113	Enterobacter xiangfangensis	0	2010	Cefotaxime resistant																102.347	4735647	113	blaACT-56	-	-	-	-	-	-	TEM-1
KUEN115	Enterobacter hoffmanii	0	2010	Cefotaxime resistant																104.949	4787244	78	blaACT-24	-	-	-	3	-	-	-
KUEN116	Enterobacter hoffmanii	0	2010	Cefotaxime resistant																56.382	4962884	78	blaACT-24	-	-	-	-	SHV-12	DHA-1	TEM-1
KUEN117	Enterobacter asburiae	0	2010	Cefotaxime resistant																78.382	5051164	24	blaACT-1	-	-	-	-	-	-	-
KUEN130	Enterobacter kobei	0	2009	Cefotaxime resistant																90.131	4877113	2891	blaACT	-	-	-	-	-	-	-
KUEN131	Enterobacter xiangfangensis	0	2009	Cefotaxime resistant																88.275	4620680	63	blaACT-16	-	-	-	-	-	-	-
KUEN132	Enterobacter asburiae	0	2009	Cefotaxime resistant																142.792	4918569	252	blaACT-3	-	-	-	-	-	-	-
KUEN137	Taxon 10	0	2009	Cefotaxime resistant																106.159	4835453	3226	blaACT	-	-	-	-	-	-	-
KUEN139	Enterobacter hoffmanii	0	2008	Cefotaxime resistant																122.037	4789908	78	blaACT-24	-	-	-	3	-	-	-
KUEN140	Enterobacter asburiae	0	2008	Cefotaxime resistant																57.91	5230677	252	blaACT-3	-	-	-	-	SHV-12	-	-
KUEN143	Enterobacter kobei	0	2008	Cefotaxime resistant																106.386	4883136	32	blaACT-52	-	-	-	-	-	-	-
KUEN145	Enterobacter xiangfangensis	0	2008	Cefotaxime resistant																113.906	4984897	3227	blaACT-17	-	-	GES-24	-	-	-	LAP-2
KUEN148	Enterobacter xiangfangensis	0	2008	Cefotaxime resistant																71.577	5346127	133	blaACT-17	-	-	-	3	-	-	-
KUEN156	Enterobacter xiangfangensis	0	2007	Cefotaxime resistant																109.712	4527048	597	blaACT-46	-	-	-	-	-	-	-
KUEN161	Enterobacter xiangfangensis	0	2007	Cefotaxime resistant																115.704	4614815	3228	blaACT	-	-	-	-	-	-	-
KUEN162	Enterobacter cloacae	0	2006	Cefotaxime resistant																100.276	5247340	432	-	blaCMH	-	-	-	-	-	-
KUEN166	Enterobacter ludwigii	0	2005	Cefotaxime resistant																75.659	4905940	492	blaACT	-	-	-	-	-	-	-
KUEN168	Enterobacter xiangfangensis	0	2004	Cefotaxime resistant																76.211	4968966	50	blaACT-15	-	-	-	-	-	-	-
KUEN171	Enterobacter xiangfangensis	0	2004	Cefotaxime resistant																44.455	4794595	350	blaACT-40	-	-	-	-	-	-	TEM-1
KUEN172	Enterobacter xiangfangensis	0	2004	Cefotaxime resistant																59.394	4926058	93	blaACT-17	-	-	-	3	-	-	-
KUEN181	Enterobacter xiangfangensis	0	2003	Cefotaxime resistant																114.248	4951876	93	blaACT-17	-	-	IMP-1	3	-	-	-
KUEN182	Enterobacter xiangfangensis	0	2003	Cefotaxime resistant																84.472	4796658	93	blaACT-17	-	-	-	3	-	-	-
KUEN183	Enterobacter xiangfangensis	0	2002	Cefotaxime resistant																59.876	4791425	93	blaACT-17	-	-	-	-	-	-	-
KUEN190	Enterobacter asburiae	0	2017	Cefotaxime resistant																49.793	4893938	484	blaACT	-	-	-	-	-	-	-
KUEN194	Enterobacter kobei	0	2017	Cefotaxime resistant																98.16	4916167	125	blaACT-28	-	-	-	-	-	-	-
KUEN195	Enterobacter asburiae	0	2017	Cefotaxime resistant																346.369	4615671	3229	blaACT-4	-	-	-	-	-	-	-
KUEN197	Enterobacter roggenkampii	0	2016	Cefotaxime resistant																96.179	4784710	984	-	-	blaMIR-15	-	-	-	-	-
KUEN198	Enterobacter asburiae	0	2015	Cefotaxime resistant																59.588	4894902	252	blaACT-3	-	-	-	-	-	-	-
KUEN202	Taxon 1	0	2011	Cefotaxime resistant																43.555	4996429	3230	blaACT	-	-	-	-	-	-	-
KUEN204	Enterobacter roggenkampii	0	2009	Cefotaxime resistant																183.589	5023038	561	-	-	blaMIR	-	-	-	-	-
KUEN207	Enterobacter xiangfangensis	0	2007	Cefotaxime resistant																217.374	4404833	3231	blaACT-16	-	-	-	3	-	-	-
ATCC 35953	Enterobacter asburiae			Genomic reference																		807	blaACT-4	-	-	-	-	-	-	-
EB-247	Enterobacter bugandensis			Genomic reference																		495	blaACT-77	-	-	-	-	-	-	-
ATCC 33241	Enterobacter cancerogenus			Genomic reference																		2495	-	-	-	-	-	-	-	-
WCHECl-C4	Enterobacter chengduensis			Genomic reference																		414	blaACT-53	-	-	-	-	-	-	LAP-2
090028	Enterobacter chuandaensis			Genomic reference																		2404	blaACT	-	-	-	-	-	-	-
ATCC 13047	Enterobacter cloacae			Genomic/phenotypic reference	9	9		217	5	Less than 3	3	1	1									1	-	blaCMH-4	-	-	-	-	-	-
ATCC 23373	Enterobacter dissolvens			Genomic reference																		736	-	blaCMH	-	-	-	-	-	-
DSM 14563	Enterobacter hoffmanii			Genomic reference																		816	blaACT	-	-	-	-	-	-	-
ATCC 49162	Enterobacter hormaechei			Genomic reference																		528	blaACT	-	-	-	-	-	-	-
090008	Enterobacter huaxiensis			Genomic reference																		Untypeable	blaACT	-	-	-	-	-	-	-
DSM 13645	Enterobacter kobei			Genomic reference																		806	blaACT-9	-	-	-	-	-	-	-
EN-119	Enterobacter ludwigii			Genomic reference																		714	blaACT	-	-	-	-	-	-	-
LMG 25706	Enterobacter mori			Genomic reference																		Untypeable	blaACT	-	-	-	-	-	-	-
CCA6	Enterobacter oligotrophicus			Genomic reference																		Untypeable	blaACT	-	-	-	-	-	-	-
WCHEs120003	Enterobacter quasihormaechei			Genomic reference																		Not assigned	blaACT	-	-	-	-	-	-	-
090040	Enterobacter quasimori			Genomic reference																		Not assigned	blaACT-111	-	-	-	-	-	-	-
WCHECL1060	Enterobacter quasiroggenkampii			Genomic reference																		476	blaACT	-	-	IMI-1	-	-	-	-
DSM 16690	Enterobacter roggenkampii			Genomic reference																		905	-	-	blaMIR	-	-	-	-	-
WCHECL1597	Enterobacter sichuanensis			Genomic reference																		2326	blaACT	-	-	-	-	-	-	-
ATCC BAA-2102	Enterobacter soli			Genomic reference																		723	blaACT	-	-	-	-	-	-	-
WCHEs120002	Enterobacter wuhouensis			Genomic reference																		Not assigned	-	-	-	-	-	-	-	-
LMG 27195	Enterobacter xiangfangensis			Genomic reference																		544	blaACT-25	-	-	-	-	-	-	-
DSM 111347	Enterobacter dykesii			Genomic reference																		2407	blaACT	-	-	-	-	-	-	-
DSM 110788	Enterobacter vonholyi			Genomic reference																		Not assigned	blaACT	-	-	-	-	-	-	-
MGH 24	Taxon 1			Genomic reference																		727	blaACT	-	-	-	-	-	-	-
DC4	Taxon 2			Genomic reference																		745	blaACT	-	-	-	-	-	-	-
JD8715	Taxon 3			Genomic reference																		719	blaACT	-	-	-	-	-	-	-
44246	Taxon 4			Genomic reference																		598	blaACT-48	-	-	KPC-2	-	-	-	OXA-9, TEM-1
GN03164	Taxon 5			Genomic reference																		707	blaACT	-	-	-	-	-	-	-
MBRL1077	Taxon 6			Genomic reference																		Not assigned	blaACT	-	-	IMI-1	-	-	-	-
RIT 418	Taxon 7			Genomic reference																		Not assigned	-	-	-	-	-	-	-	-
148H3	Taxon 8			Genomic reference																		1067	blaACT-58	-	-	-	-	-	-	-
9-2	Taxon 9			Genomic reference																		Not assigned	blaACT	-	-	-	-	-	-	-
CRE81	Taxon 10			Genomic reference																		2403	blaACT	-	-	-	-	-	-	-
TN152	Taxon 11			Genomic reference																		2220	blaACT	-	-	-	-	-	-	-
T0143A.B-3	Taxon 12			Genomic reference																		Not assigned	blaACT	-	-	-	-	-	-	-
M-7-X3	Taxon 13			Genomic reference																		2385	blaACT	-	-	NDM-5	-	-	-	LAP-2
e1252	Taxon 14			Genomic reference																		780	blaACT	-	-	-	-	-	-	-
ATCC 13883	Klebsiella pneumoniae			Phenotypic reference	ND*	ND*		-0.01	0	NC	NC	NC	NC
ATCC 25922	Escherichia coli			Phenotypic reference	ND*	ND*		0.4	0	NC	NC	NC	NC
ATCC 23355	Enterobacter cloacae			Phenotypic reference	5	5		6.2	0	1	1	NC	0

## Sheet: Dataset2
Supplementary Dataset2. Microbiological and genomic data of Enterobacter cloacae mutants.
Mutant ID	Wild-type strain ID	Species (wild-type strain)	Sequence type (wild-type strain)	Antimicrobials used in culture before isolation of mutants	Depth of coverage (mutant)	Genome size (mutant)	Sequence type (mutant)	AmpD mutation (mutant)	Other mutations (significant mutations)	Other mutations (silent mutations)	CTX MIC	CAZ MIC	TZP MIC	FEP MIC
KUEN003C1	KUEN003	Enterobacter cloacae	432	None	137.905	5098713	432	A109C/S37R	None	None	>4	>8	>32	1
KUEN003C2	KUEN003	Enterobacter cloacae	432	None	145.694	5097807	432	G65A/R22H	None	None	>4	>8	>32	0.25
KUEN003C3	KUEN003	Enterobacter cloacae	432	None	141.115	5098054	432	C493T/P165S	None	None	>4	>8	>32	0.5
KUEN003C4	KUEN003	Enterobacter cloacae	432	None	146.136	5096765	432	A109C/S37R	None	None	>4	>8	>32	0.5
KUEN003F1	KUEN003	Enterobacter cloacae	432	FOX	93.289	5098582	432	Δ280–281/frameshift	None	None	>4	>8	>32	1
KUEN003F2	KUEN003	Enterobacter cloacae	432	FOX	97.051	5097922	432	Δ280–281/frameshift	None	None	>4	>8	>32	1
KUEN003F3	KUEN003	Enterobacter cloacae	432	FOX	98.371	5097927	432	Δ280–281/frameshift	None	None	>4	>8	>32	0.5
KUEN003F4	KUEN003	Enterobacter cloacae	432	FOX	96.921	5096940	432	Δ280–281/frameshift	None	None	>4	>8	>32	0.5
KUEN003FT1	KUEN003	Enterobacter cloacae	432	FOX+CTX	129.486	5098319	432	Δ364–564 by IS2-like insertion	None	None	>4	>8	>32	1
KUEN003FT2	KUEN003	Enterobacter cloacae	432	FOX+CTX	147.037	5098891	432	Δ364–564 by IS3-like insertion	None	None	>4	>8	>32	1
KUEN003FT3	KUEN003	Enterobacter cloacae	432	FOX+CTX	122.359	5099451	432	Δ364–564 by IS4-like insertion	paaZ (bifunctional protein PaaZ) nonsense mutation by deletion of nucletide positions 1198-1297 (100bp)	None	>4	>8	>32	1
KUEN003FT4	KUEN003	Enterobacter cloacae	432	FOX+CTX	110.785	5099451	432	Δ364–564 by IS5-like insertion	None	None	>4	>8	>32	1
KUEN021F1	KUEN021	Enterobacter xiangfangensis	2925	FOX	105.988	4639043	2925	T233A/I78N	None	None	>4	>8	32	2
KUEN021F2	KUEN021	Enterobacter xiangfangensis	2925	FOX	91.116	4639334	2925	T233A/I78N	None	None	>4	>8	32	2
KUEN021F3	KUEN021	Enterobacter xiangfangensis	2925	FOX	123.727	4641001	2925	T233A/I78N	None	None	>4	>8	16	2
KUEN021F4	KUEN021	Enterobacter xiangfangensis	2925	FOX	102.302	4639260	2925	T233A/I78N	None	None	>4	>8	32	2
KUEN022F1	KUEN022	Enterobacter xiangfangensis	2900	FOX	141.407	4556761	2900	G478T/F160stop	None	None	>4	>8	32	2
KUEN028C1	KUEN028	Enterobacter xiangfangensis	51	None	153.958	4584521	51	T233G/I78S	None	None	>4	>8	>32	4
KUEN028C2	KUEN028	Enterobacter xiangfangensis	51	None	133.61	4584570	51	T233G/I78S	None	None	>4	>8	>32	4
KUEN028C3	KUEN028	Enterobacter xiangfangensis	51	None	151.157	4584549	51	G496C/G166R	None	None	>4	>8	>32	4
KUEN028C4	KUEN028	Enterobacter xiangfangensis	51	None	138.632	4584521	51	T233G/I78S	None	None	>4	>8	>32	2
KUEN028F1	KUEN028	Enterobacter xiangfangensis	51	FOX	84.664	4584494	51	T345del/frameshift	None	None	>4	>8	>32	4
KUEN028F2	KUEN028	Enterobacter xiangfangensis	51	FOX	147.527	4584806	51	T345del/frameshift	None	None	>4	>8	32	4
KUEN028F3	KUEN028	Enterobacter xiangfangensis	51	FOX	126.257	4584698	51	T233A/I78N	None	None	>4	>8	>32	4
KUEN028F4	KUEN028	Enterobacter xiangfangensis	51	FOX	143.387	4584536	51	T233A/I78N	None	None	>4	>8	>32	4
KUEN028FT1	KUEN028	Enterobacter xiangfangensis	51	FOX+CTX	146.352	4583668	51	G340T/G114stop	None	None	>4	>8	>32	4
KUEN028FT2	KUEN028	Enterobacter xiangfangensis	51	FOX+CTX	135.616	4584698	51	T233G/I78S	None	None	>4	>8	>32	4
KUEN028FT3	KUEN028	Enterobacter xiangfangensis	51	FOX+CTX	121.266	4584544	51	T233G/I78S	None	None	>4	>8	32	4
KUEN042C1	KUEN042	Enterobacter xiangfangensis	295	None	139.868	4722709	295	G352T/E118stop	None	None	>4	>8	>32	2
KUEN042C2	KUEN042	Enterobacter xiangfangensis	295	None	137.176	4723980	295	G352T/E118stop	None	None	>4	>8	>32	2
KUEN042C3	KUEN042	Enterobacter xiangfangensis	295	None	159.869	4724065	295	C223T/H75Y	None	None	>4	>8	>32	4
KUEN042C4	KUEN042	Enterobacter xiangfangensis	295	None	127.487	4723197	295	G352T/E118stop	None	None	>4	>8	>32	2
KUEN042F1	KUEN042	Enterobacter xiangfangensis	295	FOX	134.788	4723750	295	A491C/D164A	None	None	>4	>8	>32	4
KUEN042F2	KUEN042	Enterobacter xiangfangensis	295	FOX	131.724	4723818	295	A491C/D164A	None	None	>4	>8	>32	4
KUEN042F3	KUEN042	Enterobacter xiangfangensis	295	FOX	132.182	4721913	295	nt164Ainsertion/frameshift	nuoM (NADH-quinone oxidoreductase subunit M) nonsense mutation by deletion of nucletide positions 729-828 (100bp)	None	>4	>8	>32	4
KUEN042F4	KUEN042	Enterobacter xiangfangensis	295	FOX	122.919	4722448	295	G278C/R93P	None	69 bp deletion in non-CDS region	>4	>8	32	0.5
KUEN042FT1	KUEN042	Enterobacter xiangfangensis	295	FOX+CTX	161.1	4724358	295	511Tdel/frameshift	None	None	>4	>8	>32	2
KUEN042FT2	KUEN042	Enterobacter xiangfangensis	295	FOX+CTX	138.229	4723680	295	511Tdel/frameshift	None	None	>4	>8	>32	2
KUEN042FT3	KUEN042	Enterobacter xiangfangensis	295	FOX+CTX	149.346	4724110	295	511Tdel/frameshift	None	None	>4	>8	>32	2
KUEN042FT4	KUEN042	Enterobacter xiangfangensis	295	FOX+CTX	174.61	4721922	295	511Tdel/frameshift	None	None	>4	>8	>32	4
KUEN048F1	KUEN048	Enterobacter ludwigii	258	FOX	112.999	4761837	258	C261A/Y87stop	None	nrdB silent mutation (A294G)	>4	>8	8	0.25
KUEN048F2	KUEN048	Enterobacter ludwigii	258	FOX	134.043	4760481	258	Δ97–564; Nucleotide 97 was fused to nt 28 of adjacent ampE. The parent strain had common 9 nucleotides (CTGCTGGTT) in ampD nt 88–96 and ampE nt19–27	ampE deletion (nucleotide positions 1-27)	None	>4	>8	16	0.5
KUEN048F3	KUEN048	Enterobacter ludwigii	258	FOX	141.171	4761133	258	T233A/I78N	None	None	>4	>8	16	0.25
KUEN048F4	KUEN048	Enterobacter ludwigii	258	FOX	133.801	4761179	258	T419G/L140R	None	aegA silent mutation (A438G)	>4	>8	16	0.5
KUEN048C1	KUEN048	Enterobacter ludwigii	258	None	74.89	4759852	258	163Adel/frameshift	None	1 SNP in non-CDS region	>4	>8	16	0.25
KUEN048C2	KUEN048	Enterobacter ludwigii	258	None	72.966	4759126	258	169Adel/frameshift	None	None	>4	>8	16	0.25
KUEN048C3	KUEN048	Enterobacter ludwigii	258	None	66.704	4760498	258	nt370Cinsertion/frameshift	None	None	>4	>8	16	0.25
KUEN048C4	KUEN048	Enterobacter ludwigii	258	None	78.631	4757841	258	Δ1–564; The orf-ampE-ampD-nadC region (3,440 bp) was deleted	orf-ampE-ampD-nadC region deletion (3440bp); Hypothetical protein missense mutation: G10A	1 SNP in non-CDS region	>4	>8	16	0.25
KUEN049C1	KUEN049	Enterobacter xiangfangensis	133	None	136.357	4988344	133	G285A/W95stop	None	None	>4	>8	>32	4
KUEN049C2	KUEN049	Enterobacter xiangfangensis	133	None	122.445	4987090	133	G21A/W7stop	pdhR (pyruvate dehydrogenase complex regulator) missense mutation: R223C	None	>4	>8	>32	4
KUEN049C3	KUEN049	Enterobacter xiangfangensis	133	None	125.299	4987496	133	394-402del/frameshift	None	None	>4	>8	>32	4
KUEN049C4	KUEN049	Enterobacter xiangfangensis	133	None	116.314	4987381	133	T135del/frameshift	None	None	>4	>8	>32	4
KUEN049F1	KUEN049	Enterobacter xiangfangensis	133	FOX	93.378	4988592	133	Δ249–564; Nucleotide 249 was fused to nt 332 of adjacent ampE. The parent strain had common 8 nucleotides (GATGGCGA) in ampD nt 241–248 and ampE nt 324–331.	None	None	>4	>8	>32	4
KUEN049F2	KUEN049	Enterobacter xiangfangensis	133	FOX	145.813	4986294	133	Δ249–564; Nucleotide 249 was fused to nt 332 of adjacent ampE. The parent strain had common 8 nucleotides (GATGGCGA) in ampD nt 241–248 and ampE nt 324–331.	None	None	>4	>8	>32	4
KUEN049F3	KUEN049	Enterobacter xiangfangensis	133	FOX	141.303	4985998	133	Δ249–564; Nucleotide 249 was fused to nt 332 of adjacent ampE. The parent strain had common 8 nucleotides (GATGGCGA) in ampD nt 241–248 and ampE nt 324–331.	None	None	>4	>8	>32	4
KUEN049F4	KUEN049	Enterobacter xiangfangensis	133	FOX	151.87	4987947	133	Δ249–564; Nucleotide 249 was fused to nt 332 of adjacent ampE. The parent strain had common 8 nucleotides (GATGGCGA) in ampD nt 241–248 and ampE nt 324–331.	None	None	>4	>8	>32	4
KUEN049FT1	KUEN049	Enterobacter xiangfangensis	133	FOX+CTX	147.09	4987504	133	G314del/frameshift	None	None	>4	>8	>32	4
KUEN049FT2	KUEN049	Enterobacter xiangfangensis	133	FOX+CTX	126.608	4988241	133	G314del/frameshift	None	None	>4	>8	>32	4
KUEN049FT3	KUEN049	Enterobacter xiangfangensis	133	FOX+CTX	122.423	4988370	133	G314del/frameshift	None	None	>4	>8	>32	4
KUEN049FT4	KUEN049	Enterobacter xiangfangensis	133	FOX+CTX	120.702	4986818	133	G314del/frameshift	None	None	>4	>8	>32	>4
KUEN076F1	KUEN076	Enterobacter bugandensis	1676	FOX	120.684	5140485	1676	Δ186–552; Nucleotide 186 was fused to an intergenic region	None	60 bp deletion in non-CDS region	>4	>8	32	0.5
KUEN076F2	KUEN076	Enterobacter bugandensis	1676	FOX	136.499	5123761	1676	Δ186–552; Nucleotide 186 was fused to an intergenic region	None	60 bp deletion in non-CDS region; 1 SNP in non-CDS region	>4	>8	32	0.5
KUEN076F3	KUEN076	Enterobacter bugandensis	1676	FOX	123.972	5136290	1676	Δ186–552; Nucleotide 186 was fused to an intergenic region	intS (prophage integrase) missense mutation: V319I	60 bp deletion in non-CDS region; 3 SNPs in non-CDS regions; intS (prophage integrase) 3 silent mutations (T111C, G117C, and A120G)	>4	>8	32	0.5
KUEN076F4	KUEN076	Enterobacter bugandensis	1676	FOX	133.046	5121892	1676	Δ186–552; Nucleotide 186 was fused to an intergenic region	mpaA (murein peptide amidase A) missense mutation: I214F	60 bp deletion in non-CDS region; 1 SNP in non-CDS regions; intS (prophage integrase) 3 silent mutations (T111C, G117C, and A120G)	>4	>8	32	0.5
